# Supplementary material for: Enhancing Thermal Insulation Property and Flexibility of Starch/Poly(butylene adipate terephthalate) (PBAT) Blend Foam by Improving Rheological Properties
Source: Polymers (Basel). 2025 Jan 8;17(2):138. doi: 10.3390/polym17020138 (PMC11768926; doi:10.3390/polym17020138)
Supplement: Supplementary file 1 [file polymers-17-00138-s001.zip]

Archive with 1 entries (1 files):
- polymers-3288395-supplementary.pdf
